# Supplementary material for: Hyperoside alleviates endometrial stromal cell senescence in unexplained recurrent spontaneous abortion via DHX9‐mediated R‐loop resolution
Source: Imeta. 2026 Jul 13:e70150. Online ahead of print. doi: 10.1002/imt2.70150 (PMC13401611; doi:10.1002/imt2.70150)
Supplement: Supplementary file 2 — Table S1: R‐loop regulators. Table S2: MM‐GBSA calculation results of DHX9‐HYP complex (mean ± SEM). Table S3: Baseline characteristics of participating patients (Mean ± SD). Table S4: Plasmid vectors and their sequence information (LV). Table S5: Plasmid vectors and their sequence information (AAV). [file IMT2-9999-e70150-s001.xlsx]

## Sheet: S1
Table S1 R-loop regulators
ADAR
AQR
ATM
ATR
BLM
BRCA1
BRCA2
BRD4
DDX1
DDX21
DDX5
DHX9
ERCC4
ERCC5
EWSR1
EXOSC10
FANCA
FANCD2
FANCI
FANCM
FEN1
FUS
HNRNPU
MTREX
NCL
NONO
POLR3G
PRMT5
RAD52
RNASEH1
RNASEH2A
RNASEH2B
RNASEH2C
RNF2
RPA1
RPA2
RPA3
RTEL1
SETX
SF3B1
SF3B3
SFPQ
SMN1
SRSF1
SRSF2
TARDBP
THOC1
TOP1
TOP3B
U2AF1
WRN
XRN2
ZNF346

## Sheet: S2
Table S2 MM-GBSA calculation results of DHX9-HYP complex (mean ± SEM)
Energy component	DHX9-HYP (kcal/mol)
ΔEVan der Waals	-55.64 ± 0.58
ΔEelec	-61.54 ± 3.17
ΔEGB	73.17 ± 1.84
ΔEsurf	-6.85 ± 0.02
ΔGgas	-117.18 ± 3.23
ΔGsolvation	66.32 ± 1.84
ΔTotal	-50.86 ± 3.71
EGB: generalized born energy; Esurf: surface energy; Ggas: Gibbs free energy in gas phase; Gsolvation: Gibbs solvation energy.

## Sheet: S3
Table S3 Baseline characteristics of participating patients (Mean ± SD)
	Control Group (n = 15)	URSA Group (n = 15)	p
Age (years)	29.87 ± 3.07	29.20 ± 3.61	0.59
The gestation period (days)	59.67 ± 3.92	58.73 ± 4.68	0.559
The menstrual cycle (days)	28.53 ± 3.25	29.27 ± 3.13	0.534
Body mass index (BMI)	21.71 ± 1.86	22.01 ± 1.64	0.635

## Sheet: S4
Table S4 Plasmid vectors and their sequence information (LV)
Plasmid	Vector information	Interfering sequence
LV-3814	LV-U6-shRNA1 (DHX9)-CMV-3XFlag-T2A-Puro-WPRE	GTGCAAGCGACTCTAGAATCA
LV-3815	LV-U6-shRNA2 (DHX9)-CMV-3XFlag-T2A-Puro-WPRE	GAGAGGAACAGCGCAAAGTGT
LV-3816	LV-U6-shRNA3 (DHX9)-CMV-3XFlag-T2A-Puro-WPRE	GAAGCTGCTGCCTGTATCACT

## Sheet: S5
Table S5 Plasmid vectors and their sequence information (AAV)
Plasmid	Vector information	Interfering sequence
PT-13922	rAAV-U6-shRNA1 (DHX9)-CMV-3Xflag-SV40 polyA	GAGGCTTACTCTGGGCTTACA
PT-13923	rAAV-U6-shRNA2 (DHX9)-CMV-3Xflag-SV40 polyA	GGCAGAGCGAGTTGCTTATGA
PT-13924	rAAV-U6-shRNA3 (DHX9)-CMV-3Xflag-SV40 polyA	GGAGAAGAAGCAGAAATACGT
